# Supplementary material for: Challenges and Future of Drug-Induced Liver Injury Research—Laboratory Tests
Source: Int J Mol Sci. 2022 May 27;23(11):6049. doi: 10.3390/ijms23116049 (PMC9181520; doi:10.3390/ijms23116049)
Supplement: Supplementary file 1 [file ijms-23-06049-s001.zip]

Archive with 1 entries (1 files):
- ijms-1718924-supplementary.pdf
